# Supplementary material for: Aging-Induced Changes in Optical Behavior and Surface Morphology of Additively and Subtractively Manufactured Dental Materials
Source: Dent J (Basel). 2026 Apr 3;14(4):210. doi: 10.3390/dj14040210 (PMC13115512; doi:10.3390/dj14040210)
Supplement: Supplementary file 1 [file dentistry-14-00210-s001.zip]

Archive with 1 entries (1 files):
- dentistry-4176639-supplementary.pdf
